# Supplementary material for: Identification and expression profiling of microRNAs in leaf tissues of Foeniculum vulgare Mill. under salinity stress
Source: Plant Signal Behav. 2024 Jun 2;19(1):2361174. doi: 10.1080/15592324.2024.2361174 (PMC11152111; doi:10.1080/15592324.2024.2361174)
Supplement: S1_Data of predicted fennel miRNA targets.xlsx [file KPSB_A_2361174_SM4638.xlsx]

## Sheet: miRNA-mRNA interactions
miRNA	miRNA sequence	Target name*	Information of the miRNA target
fvu-miR156a-5p	UGACAGAAGAGAGUGAGCAC	SBP-type domain-containing protein	Putatively involved in the control of early flower development
fvu-miR156q	UGACAGAAGAGAGUGAGCACA	SBP-type domain-containing protein	Putatively involved in the control of early flower development
fvu-miR157a-5p	UUGACAGAAGAUAGAGAGCAC	SBP-type domain-containing protein	Putatively involved in the control of early flower development
fvu-miR159a	UUUGGAUUGAAGGGAGCUCUA	HTH myb-type domain-containing protein	Regulation of DNA-templated transcription
		Transcription factor GAMYB-like	Floral organ development and pollen development
		C2H2-type domain-containing protein	Development, cell morphology, and transcriptional regulation
fvu-miR160a-5p	UGCCUGGCUCCCUGUAUGCCA	Auxin response factor	Involved in response to hormone
		THH1/TOM1/TOM3 domain-containing protein	Transmembrane proteins necessary for the multiplication of tobamoviruses
fvu-miR162a-3p	UCGAUAAACCUCUGCAUCCAG	TMPIT-like protein	Stress-inducible integral membrane protein
		Ribose-5-phosphate isomerase	Enzyme of the pentose phosphate pathway
fvu-miR164a	UGGAGAAGCAGGGCACGUGCA	NAC domain-containing protein	Involved in regulating gene expression related to plant cell division, secondary wall biosynthesis, programmed cell death, and flowering time
		BEACH domain-containing protein	Involved in signal transduction, vesicle trafficking, membrane trafficking, and organelle organization
fvu-miR166a-3p	UCGGACCAGGCUUCAUUCCCC	Homeobox domain-containing protein	Cell differentiation
		Mitochondrial fission protein ELM1	Involved in mitochondrial fission
fvu-miR167a-5p	UGAAGCUGCCAGCAUGAUCUA	Fe2OG dioxygenase domain-containing protein	Catalyse the formation of plant hormones, such as ethylene, gibberellins, anthocyanidins and pigments
fvu-miR169a-3p	GGCAAGUUGUCCUUGGCUAC	Intron-binding protein aquarius	Helicase activity
		AAA+ ATPase domain-containing protein	ATP hydrolysis activity
		F-box domain-containing protein	Involved in the ubiquitination pathway
		Elongation factor G, chloroplastic	Involved in chlorophyll accumulation during chloroplast formation in cotyledons, as well as in germination and flowering
fvu-miR169b-5p	CAGCCAAGGAUGACUUGCCGG	DCD domain-containing protein	Involved in responses to abiotic and biotic stress signals
		EGF-like domain-containing protein	Involved in cell adhesion and proteolysis
fvu-miR169h	UAGCCAAGGAUGACUUGCCUG	DCD domain-containing protein	Involved in responses to abiotic and biotic stress signals
fvu-miR171a-3p	UGAUUGAGCCGCGCCAAUAUC	Carrier domain-containing protein	Involved in phenylpropanoid metabolism
fvu-miR171b-3p	UUGAGCCGUGCCAAUAUCACG	Phospholipid-transporting ATPase	ATPase-coupled intramembrane lipid transporter activity
fvu-miR171k-3p	UUGAGCCGCGCCAAUAUCACU	Transcription factor CBF/NF-Y/archaeal histone domain-containing protein	Protein heterodimerization activity
fvu-miR171l	CGAUGUUGGUGAGGUUCAAUC	Magnesium transporter	Involved in magnesium ion transport
		Cellulose synthase-like protein D1	Cellulose synthase activity
		Alpha-glucosidase	Alpha-glucosidase activity
fvu-miR172a	AGAAUCUUGAUGAUGCUGCAU	AP2/ERF domain-containing protein	Involved in defense response and vegetative to reproductive phase transition of meristem
		Formin-like protein	Involved in actin cytoskeleton organization
fvu-miR172c	AGAAUCUUGAUGAUGCUGCAG	AP2/ERF domain-containing protein	Involved in defense response and vegetative to reproductive phase transition of meristem
fvu-miR319a	UUGGACUGAAGGGAGCUCCCU	HTH myb-type domain-containing protein	Regulation of DNA-templated transcription
		Transcription factor GAMYB-like	Floral organ development and pollen development
		AP2/ERF domain-containing protein	Involved in defense response and vegetative to reproductive phase transition of meristem
fvu-miR319c	UUGGACUGAAGGGAGCUCCU	HTH myb-type domain-containing protein	Regulation of DNA-templated transcription
		Transcription factor GAMYB-like	Involved in floral organ development and pollen development
		TCP domain-containing protein	DNA-binding transcription factor activity
		AP2/ERF domain-containing protein	Involved in defense response and vegetative to reproductive phase transition of meristem
		RRM domain-containing protein	RNA binding ativity
fvu-miR390a-3p	CGCUAUCCAUCCUGAGUUUCA	Leucine-rich repeat-containing N-terminal plant-type domain-containing protein	Involved in signal transduction, cell adhesion, DNA repair, recombination, transcription, RNA processing, disease resistance, apoptosis, and the immune response
fvu-miR390a-5p	AAGCUCAGGAGGGAUAGCGCC	Malectin domain-containing protein	Protein serine/threonine kinase activity
		Leucine-rich repeat-containing N-terminal plant-type domain-containing protein	Involved in signal transduction, cell adhesion, DNA repair, recombination, transcription, RNA processing, disease resistance, apoptosis, and the immune response
		Major facilitator superfamily (MFS) profile domain-containing protein	Involved in carbohydrate transport
fvu-miR393a-3p	AUCAUGCUAUCCCUUUGGAUU	TF-B3 domain-containing protein	Involved in transcription regulation
fvu-miR393a-5p	UCCAAAGGGAUCGCAUUGAUCC	F-box domain-containing protein	Involved in the ubiquitination pathway
		Protein kinase domain-containing protein	Involved in protein phosphorylation
fvu-miR393i	AUCCAAAGGGAUCGCAUUGAUC	F-box domain-containing protein	Involved in the ubiquitination pathway
		Protein kinase domain-containing protein	Involved in protein phosphorylation
		Protein-serine/threonine phosphatase	Phosphatase activity
		Cytochrome P450	Involved in aromatic compound biosynthetic process
fvu-miR394a	UUGGCAUUCUGUUCACCUCC	F-box domain-containing protein	Involved in the ubiquitination pathway
		DNA topoisomerase I	Involved in DNA topological change
		Non-haem dioxygenase N-terminal domain-containing protein	Metal ion binding activity
fvu-miR395a	CUGAAGUGUUUGGGGGAACUC	Sulfate adenylyltransferase	Sulfate adenylyltransferase activity
		STAS domain-containing protein	Transmembrane transporter activity
		Leucine-rich repeat-containing N-terminal plant-type domain-containing protein	Involved in signal transduction, cell adhesion, DNA repair, recombination, transcription, RNA processing, disease resistance, apoptosis, and the immune response
		Ribosomal protein L19	Structural constituent of ribosome
		Inositol hexakisphosphate and diphosphoinositol-pentakisphosphate kinase	Inositol heptakisphosphate kinase and diphosphoinositol-pentakisphosphate activity
		Pentacotripeptide-repeat region of PRORP domain-containing protein	Involved in transcription, RNA processing, splicing, stability, editing, and translation
		Sulfate adenylyltransferase	Sulfate adenylyltransferase activity
fvu-miR396a-3p	GUUCAAUAAAGCUGUGGGAAG	TATA-binding protein-associated factor BTAF1	Involved in transcription
		Tubulin-specific chaperone D C-terminal domain-containing protein	Involved in tubulin complex assembly and embryo development ending in seed dormancy
		Procollagen-proline 3-dioxygenase	Involved in collagen metabolic process
		WEB family protein	Involved in chloroplast photorelocation movement
fvu-miR396a-5p	UUCCACAGCUUUCUUGAACUG	Pentacotripeptide-repeat region of PRORP domain-containing protein	Involved in transcription, RNA processing, splicing, stability, editing, and translation
		Tyrosinase copper-binding domain-containing protein	Metal ion binding activity
		Mandelate racemase/muconate lactonizing enzyme C-terminal domain-containing protein	Involved in menaquinone biosynthesis
		AAA+ ATPase domain-containing protein	ATP hydrolysis activity
		Ceramidase	Ceramidase activity
		DUF506 family protein	Involved in responses to environmental stimuli, nutrient-deficiencies, and Ca2+ signaling
		Nop domain-containing protein	Involved in ribosome biogenesis
fvu-miR398a-3p	UGUGUUCUCAGGUCACCCCUU	Glycosyl hydrolase family 32 N-terminal domain-containing protein	Involved in carbohydrate metabolic process
fvu-miR398c	UGUGUUCUCAGGUCGCCCCUG	No results	NA
fvu-miR399d	UGCCAAAGGAGAUUUGCCCCG	AAA+ ATPase domain-containing protein	ATP hydrolysis activity
fvu-miR399i	UGCCAAAGGAGAAUUGCCCUG	E1 ubiquitin-activating enzyme	Involved in Ubl conjugation pathway
		3-dehydroquinate synthase	3-dehydroquinate synthase activity
fvu-miR408-3p	AUGCACUGCCUCUUCCCUGGC	Phytocyanin domain-containing protein	Electron transfer activity
fvu-miR828	UCUUGCUUAAAUGAGUAUUCCA	No results	NA
fvu-miR846	UUGAAUUGUAGUGCUUGAAUU	NAD(P)-binding domain-containing protein	Oxidoreductase activity
		SET domain-containing protein	Methyltransferase activity
		Endoplasmic reticulum transmembrane protein	Involved in intracellular protein transport
fvu-miR858a	UUUCGUUGUCUGUUCGGCCUU	Transcription factor DcMYB3-2	Involved in transcription regulation
fvu-miR2111a-5p	UAAUCUGCAUCCUGAGGUUUA	F-box domain-containing protein	Involved in the ubiquitination pathway
		NB-ARC domain-containing protein	Involved in defense response
		Ataxin-2 C-terminal domain-containing protein	Involved in post-transcriptional regulation of gene expression
		Pyridoxamine 5'-phosphate oxidase putative domain-containing protein	Pyridoxamine 5'-phosphate oxidase activity
fvu-miR2118	UUUCCUAUUCCGCCCAUCCCAU	AAA+ ATPase domain-containing protein	ATP hydrolysis activity
		Protein kinase domain-containing protein	Involved in protein phosphorylation
		Pentatricopeptide repeat-containing protein	Involved in RNA modification
fvu-miR2934-3p	CAUCCAAGGUGUGUGUAGAAA	Protein ZIP4 homolog	Involved in meiosis
		Inositol polyphosphate multikinase	Involved in inositol phosphate biosynthetic process
		DNA-(apurinic or apyrimidinic site) lyase	Involved in the regulation of cellulose biosynthetic process and base-excision repair
*Some miRNAs share targets, so the first appearance of those repeated targets is highlighted in green. The total number of unique targets (not counting repeats) is 67.
